# Supplementary material for: Sphingosine-1-phosphate derived from PRP-Exos promotes angiogenesis in diabetic wound healing via the S1PR1/AKT/FN1 signalling pathway
Source: Burns Trauma. 2023 May 23;11:tkad003. doi: 10.1093/burnst/tkad003 (PMC10208895; doi:10.1093/burnst/tkad003)
Supplement: Supplement_tkad003 [file supplement_tkad003.zip]

Archive with 1 entries (1 files):
- Supplement_tkad003.lzh
